# Supplementary material for: A Trauma-informed Care Curriculum for Perinatal Providers, Staff, and Learners
Source: MedEdPORTAL. 2025 Dec 9;21:11563. doi: 10.15766/mep_2374-8265.11563 (PMC12686155; doi:10.15766/mep_2374-8265.11563)
Supplement: Supplementary file 1 — Part 1 - Overview of TIC.pptxPart 2 - TIC in Perinatal Care.pptxPart 3 - Vicarious Trauma.pptxPart 4 - Community Voices & Reflection.pptxPresurvey.docxPostsurvey.pdf [file mep_2374-8265.11563-s001.zip]

Archive with 7 entries (7 files):
- A. Part 1 - Overview of TIC.pptx
- B. Part 2 - TIC in Perinatal Care.pptx
- C. Part 3 - Vicarious Trauma.pptx
- D. Part 4 - Community Voices & Reflection.pptx
- E. Presurvey.docx
- F. Postsurvey.pdf
- _Educational Summary Report_11563.pdf
